# Supplementary material for: Genetic Diversity and Structure of Rear Edge Populations of Sorbus aucuparia (Rosaceae) in the Hyrcanian Forest
Source: Plants (Basel). 2021 Jul 19;10(7):1471. doi: 10.3390/plants10071471 (PMC8309350; doi:10.3390/plants10071471)
Supplement: Supplementary file 1 [file plants-10-01471-s001.zip]

Archive with 1 entries (1 files):
- plants-1257446-supplementary.pdf
